# Supplementary material for: Orthodontic and oral health literacy in adults
Source: PLoS One. 2022 Aug 18;17(8):e0273328. doi: 10.1371/journal.pone.0273328 (PMC9387824; doi:10.1371/journal.pone.0273328)
Supplement: S1 Dataset — (XLSX) [file pone.0273328.s001.xlsx]

## Sheet: _DSN1
Age	Gender	Education_level	Frequency_dental_visits	education2	DentalFrequency2	education3	DentalFrequency3	OHLIknowledge	OHLIcomprehension	OHLInumeracy	Q2_straighten_teeth	Q3_ab_2_yrs	Q4__every_4_6_wks	Q5_may_ache_a_bit	Q6_fixed_metal	Q7_am_pm__if_possible_after_ever	Q8_decay__gum_disease	Q9_foods_drinks__brushing_diffic	Q10_ASAP	Q11_Yes	Q12_when_don_t_have_to_wear_any_	__correct_ortho	OrthoLiteracy	REALMD20	OHLItotal
64	F	some college	every 2-3 yrs	3Some college	3Every 2-3 yr	3	3	41.1765	43.4211	34.6154	1	0	0	1	0	1	0	0	1	0	1	5	45.4545	20	78.0364
59	F	College graduate	every 3-6 mo	4College	1Every 3-6 mo	4	1	64.7059	43.4211	34.6154	1	1	1	0	0	0	0	0	1	1	0	5	45.4545	19	78.0364
43	F	Some college	every year	3Some college	2Every year	3	2	58.8235	43.4211	34.6154	1	1	1	1	1	1	1	0	1	1	0	9	81.8182	16	78.0364
67	M	College graduate	every year	4College	2Every year	4	2	17.6471	46.0526	50	1	0	0	1	1	0	0	0	1	1	1	6	54.5455	20	96.0526
63	F	College graduate	every 2-3 yrs	4College	3Every 2-3 yr	4	3	58.8235	43.4211	42.3077	1	0	0	0	0	1	1	0	1	0	1	5	45.4545	20	85.7287
53	F	High school	every year	2High school	2Every year	2	2	11.7647	40.7895	46.1538	1	0	1	1	0	1	0	0	1	1	0	6	54.5455	13	86.9433
45	F	High school	every year, when there is pain only	2High school	2Every year	2	2	64.7059	28.9474	38.4615	1	0	1	1	1	1	1	0	1	1	0	8	72.7273	14	67.4089
68	F	College graduate	every 3-6 mo	4College	1Every 3-6 mo	4	1	58.8235	42.1053	34.6154	1	0	0	0	0	0	0	0	1	0	0	2	18.1818	16	76.7206
57	M	some college	every 3-6 mo	3Some college	1Every 3-6 mo	3	1	64.7059	43.4211	46.1538	1	0	0	0	0	1	1	1	1	1	1	7	63.6364	20	89.5749
64	F	College graduate	every year	4College	2Every year	4	2	100	46.0526	38.4615	1	1	1	1	1	1	1	0	1	1	1	10	90.9091	20	84.5142
78	F	College graduate	every year/every 2-3yrs	4College	3Every 2-3 yr	4	3	82.3529	40.7895	30.7692	1	1	0	1	1	1	1	0	1	1	0	8	72.7273	12	71.5587
58	F	some college	every year	3Some college	2Every year	3	2	76.4706	44.7368	46.1538	1	1	0	1	0	1	1	0	1	1	0	7	63.6364	18	90.8907
60	F	some college	every year	3Some college	2Every year	3	2	82.3529	48.6842	30.7692	1	0	0	1	1	1	1	1	1	1	0	8	72.7273	18	79.4534
65	M	College graduate	every year	4College	2Every year	4	2	52.9412	44.7368	50	1	1	0	1	1	1	1	0	1	1	0	8	72.7273	18	94.7368
52	F	High school	when there is pain only	2High school	4Only when pain	2	4	76.4706	47.3684	42.3077	1	0	1	1	1	1	1	1	1	1	0	9	81.8182	18	89.6761
60	F	some college	every year	3Some college	2Every year	3	2	76.4706	46.0526	46.1538	1	1	1	1	1	1	1	0	1	1	0	9	81.8182	16	92.2065
41	M	College graduate	every 3-6 mo	4College	1Every 3-6 mo	4	1	94.1176	46.0526	42.3077	1	1	1	1	1	1	1	0	1	1	1	10	90.9091	20	88.3603
25	F	College graduate	every 3-6 mo	4College	1Every 3-6 mo	4	1	88.2353	48.6842	42.3077	1	1	0	1	1	1	1	0	1	1	0	8	72.7273	18	90.9919
70	M	College graduate	every 3-6 mo	4College	1Every 3-6 mo	4	1	88.2353	50	50	1	0	0	1	0	1	0	0	0	0	0	3	27.2727	20	100
56	F	High school	n/a	2High school	5Never	2	5	35.2941	44.7368	50	1	0	0	1	0	1	0	0	1	0	0	4	36.3636	18	94.7368
67	F	some college	every year	3Some college	2Every year	3	2	76.4706	48.6842	46.1538	1	0	0	1	0	1	1	0	1	1	1	7	63.6364	19	94.8381
80	F	some college	every 3-6 mo	3Some college	1Every 3-6 mo	3	1	5.88235	42.1053	46.1538	1	0	0	1	0	1	1	0	1	0	0	5	45.4545	18	88.2591
46	M	less than high school	every 3-6 mo	1Less than high school	1Every 3-6 mo	1	1	52.9412	47.3684	50	1	0	0	0	0	0	0	0	0	0	0	1	9.09091	19	97.3684
53	F	College graduate	every year	4College	2Every year	4	2	70.5882	48.6842	50	1	0	1	1	0	1	1	0	1	0	0	6	54.5455	19	98.6842
47	F	some college	every 2-3 yrs	3Some college	3Every 2-3 yr	3	3	94.1176	48.6842	50	1	0	1	1	0	1	1	0	1	1	0	7	63.6364	20	98.6842
31	F	some college	when there is pain only	3Some college	4Only when pain	3	4	82.3529	48.6842	38.4615	1	1	0	1	1	1	1	0	1	1	0	8	72.7273	17	87.1457
24	F	some college	when there is pain only	3Some college	4Only when pain	3	4	94.1176	48.6842	30.7692	1	0	0	1	1	1	1	0	1	1	1	8	72.7273	10	79.4534
53	F	College graduate	when there is pain only	4College	4Only when pain	4	4	94.1176	48.6842		1	0	0	1	0	1	1	1	1	1	0	7	63.6364
74	F	some college	every 3-6 mo	3Some college	1Every 3-6 mo	3	1	23.5294	40.7895	34.6154	1	1	1	1	0	0	1	0	1	1	1	8	72.7273	17	75.4049
34	F	some college	every 3-6 mo	3Some college	1Every 3-6 mo	3	1	70.5882	38.1579	46.1538	1	1	0	1	1	1	0	0	1	1	1	8	72.7273	14	84.3117
49	F	some college	when there is pain only	3Some college	4Only when pain	3	4	100	48.6842	42.3077	1	1	1	1	1	1	1	1	1	1	1	11	100	19	90.9919
49	F	College graduate	every year	4College	2Every year	4	2	76.4706	43.4211	38.4615	0	0	0	0	0	0	1	0	0	0	0	1	9.09091	14	81.8826
45	F	College graduate	when there is pain only	4College	4Only when pain	4	4	41.1765	43.4211	42.3077	1	0	0	1	0	1	1	0	0	0	0	4	36.3636	18	85.7287
60	M	High school	when there is pain only	2High school	4Only when pain	2	4	94.1176	47.3684	50	1	0	1	1	0	1	1	0	1	0	0	6	54.5455	16	97.3684
18	M	High school	every 3-6 mo	2High school	1Every 3-6 mo	2	1	76.4706	44.7368	30.7692	1	0	1	0	1	1	0	0	1	1	1	7	63.6364	19	75.5061
25	F	High school	every 2-3 yrs	2High school	3Every 2-3 yr	2	3	41.1765	46.0526	30.7692	1	0	0	0	0	0	0	0	0	0	0	1	9.09091	17	76.8219
31	F	less than high school	when there is pain only	1Less than high school	4Only when pain	1	4	23.5294	22.3684	19.2308	0	0	0	0	0	0	0	0	0	0	0	0	0	14	41.5992
51	F	less than high school	every year	1Less than high school	2Every year	1	2
24	F	High school	every 2-3 yrs	2High school	3Every 2-3 yr	2	3	17.6471	5.26316	34.6154	1	0	1	1	0	1	0	0	1	1	0	6	54.5455	13	39.8785
59	F	College graduate	every 2-3 yrs	4College	3Every 2-3 yr	4	3	29.4118	46.0526	34.6154	1	0	1	0	0	1	0	0	1	0	1	5	45.4545	18	80.668
75	F	less than high school	when there is pain only	1Less than high school	4Only when pain	1	4	29.4118	28.9474	23.0769	1	0	0	0	0	1	0	0	1	1	0	4	36.3636	10	52.0243
52	M	College graduate	every 3-6 mo	4College	1Every 3-6 mo	4	1	41.1765	44.7368	34.6154	1	0	0	1	1	1	0	0	1	1	1	7	63.6364	12	79.3522
58	M	some college	every 2-3 yrs	3Some college	3Every 2-3 yr	3	3	47.0588	42.1053	46.1538	1	0	0	0	0	0	0	0	0	0	0	1	9.09091	18	88.2591
	M									30.7692														14
60	F	College graduate	every 3-6 mo	4College	1Every 3-6 mo	4	1	47.0588	46.0526	50	1	1	0	1	0	1	1	0	1	1	0	7	63.6364	20	96.0526
60	F	some college	every 2-3 yrs	3Some college	3Every 2-3 yr	3	3	41.1765	40.7895	46.1538	0	0	0	0	0	0	0	0	0	0	0	0	0	19	86.9433
63	F	some college	when there is pain only	3Some college	4Only when pain	3	4	29.4118	30.2632	34.6154	0	0	0	0	1	1	0	0	1	0	1	4	36.3636	17	64.8785
48	F	some college	every year	3Some college	2Every year	3	2	17.6471	38.1579	34.6154	1	1	1	1	1	1	1	0	1	1	0	9	81.8182	17	72.7733
57	F	some college	when there is pain only	3Some college	4Only when pain	3	4	76.4706	43.4211	38.4615	1	1	1	1	1	1	1	0	1	0	0	8	72.7273	17	81.8826
26	M	College graduate	every 3-6 mo	4College	1Every 3-6 mo	4	1	64.7059	43.4211	42.3077	1	0	1	1	1	1	0	0	1	1	0	7	63.6364	16	85.7287
73	M	some college	every 2-3 yrs	3Some college	3Every 2-3 yr	3	3	41.1765	36.8421	46.1538	1	1	0	0	0	1	0	0	1	0	1	5	45.4545	13	82.996
68	F	some college	every 3-6 mo	3Some college	1Every 3-6 mo	3	1	94.1176	46.0526	38.4615	1	1	1	1	0	1	1	0	1	1	0	8	72.7273	18	84.5142
54	F	some college	every year	3Some college	2Every year	3	2	47.0588	43.4211	34.6154	1	1	1	1	1	1	1	0	1	1	0	9	81.8182	17	78.0364
41	F	some college	every year	3Some college	2Every year	3	2	76.4706	42.1053	34.6154	1	1	1	1	1	1	1	0	1	1	0	9	81.8182	13	76.7206
30	F	College graduate	every 3-6 mo	4College	1Every 3-6 mo	4	1	88.2353	47.3684	50	1	1	1	1	1	1	1	1	1	1	1	11	100	20	97.3684
75	F	some college	every 3-6 mo	3Some college	1Every 3-6 mo	3	1	11.7647	43.4211	42.3077	0	0	0	0	0	0	0	0	0	0	0	0	0	15	85.7287
49	F	College graduate	every 3-6 mo	4College	1Every 3-6 mo	4	1	17.6471	39.4737	38.4615	1	1	1	0	0	0	0	0	1	1	0	5	45.4545	11	77.9352
58	M	some college	every 2-3 yrs	3Some college	3Every 2-3 yr	3	3			34.6154	1	1	1	1	0	0	1	0	1	1	0	7	63.6364	18
67	F	College graduate	every 3-6 mo	4College	1Every 3-6 mo	4	1	52.9412	32.8947	34.6154	1	0	1	1	0	1	1	0	1	1	1	8	72.7273	15	67.5101
56	F	High school	every 2-3 yrs	2High school	3Every 2-3 yr	2	3			42.3077	1	0	0	0	0	1	0	0	1	0	0	3	27.2727	9
62	F	some college	every 2-3 yrs	3Some college	3Every 2-3 yr	3	3	58.8235	42.1053	34.6154	1	1	0	0	0	1	1	0	1	1	0	6	54.5455	17	76.7206
60	M	High school	every 2-3 yrs	2High school	3Every 2-3 yr	2	3	47.0588	46.0526	38.4615	1	0	0	0	0	0	0	0	1	0	1	3	27.2727	17	84.5142
70	F	College graduate	every year	4College	2Every year	4	2	58.8235	42.1053	30.7692	1	1	0	1	0	0	1	0	1	0	0	5	45.4545	13	72.8745
57	F	High school	every 3-6 mo	2High school	1Every 3-6 mo	2	1	47.0588	42.1053	50	1	0	1	0	1	0	1	0	1	1	0	6	54.5455	11	92.1053
66	F	College graduate	every year	4College	2Every year	4	2	70.5882	47.3684	46.1538	1	0	0	0	0	0	0	0	0	0	0	1	9.09091	16	93.5223
25	F	some college	when there is pain only	3Some college	4Only when pain	3	4	76.4706	43.4211	42.3077	1	1	1	1	1	1	1	0	1	1	0	9	81.8182	18	85.7287
57	F	College graduate	every year	4College	2Every year	4	2	29.4118	42.1053	34.6154	1	0	0	0	0	1	0	0	1	0	1	4	36.3636	16	76.7206
65	F	High school	when there is pain only	2High school	4Only when pain	2	4	41.1765	43.4211	46.1538	1	1	0	1	0	1	0	0	1	0	1	6	54.5455	15	89.5749
71	F	some college	when there is pain only	3Some college	4Only when pain	3	4	52.9412	42.1053	42.3077	1	0	0	1	0	1	1	0	1	1	1	7	63.6364	14	84.413
66	F	High school	every 3-6 mo	2High school	1Every 3-6 mo	2	1	94.1176	47.3684	50	1	0	1	1	1	1	1	1	1	1	1	10	90.9091	17	97.3684
								41.1765	44.7368	30.7692	1	0	1	0	0	1	0	0	1	0	1	5	45.4545	16	75.5061
75	M	High school	every 3-6 mo	2High school	1Every 3-6 mo	2	1	70.5882	46.0526	30.7692	1	1	0	0	0	0	1	0	1	1	0	5	45.4545	18	76.8219
64	M	College graduate	every 3-6 mo	4College	1Every 3-6 mo	4	1	82.3529	44.7368	42.3077	1	1	1	1	0	1	1	0	1	1	1	9	81.8182	20	87.0445
66	F	High school	when there is pain only	2High school	4Only when pain	2	4	64.7059	46.0526	34.6154	1	0	0	1	0	1	1	0	1	1	0	6	54.5455	18	80.668
28	F	College graduate	every year	4College	2Every year	4	2	82.3529	44.7368	42.3077	1	0	0	1	0	1	1	0	1	0	1	6	54.5455	20	87.0445
49	M	some college	every 2-3 yrs	3Some college	3Every 2-3 yr	3	3	70.5882	43.4211	42.3077	1	1	0	1	0	1	1	0	1	1	1	8	72.7273	19	85.7287
69	F	High school	every 2-3 yrs	2High school	3Every 2-3 yr	2	3	64.7059	44.7368	50	1	0	0	0	1	1	0	0	1	1	0	5	45.4545	18	94.7368
63	F	High school	every year	2High school	2Every year	2	2	52.9412	44.7368	38.4615	1	1	0	0	0	1	1	0	1	1	1	7	63.6364	18	83.1984
67	M	High school	when there is pain only	2High school	4Only when pain	2	4	41.1765	40.7895	19.2308	1	0	0	0	0	0	0	0	0	0	0	1	9.09091	5	60.0202
63	F	some college	when there is pain only	3Some college	4Only when pain	3	4	35.2941	46.0526	34.6154	1	0	0	0	0	1	1	0	1	0	1	5	45.4545	18	80.668
64	M	College graduate	every year	4College	2Every year	4	2	47.0588	42.1053	46.1538	1	0	1	1	1	1	1	0	1	0	1	8	72.7273	20	88.2591
67	F	some college	every year	3Some college	2Every year	3	2	64.7059	46.0526	50	1	0	0	1	0	1	1	0	1	1	1	7	63.6364	18	96.0526
56	F	College graduate	when there is pain only	4College	4Only when pain	4	4	23.5294			1	1	0	0	0	0	0	0	0	0	0	2	18.1818
67	F	some college	every 3-6 mo	3Some college	1Every 3-6 mo	3	1	35.2941	44.7368	34.6154	1	0	1	1	0	1	1	0	1	1	1	8	72.7273	17	79.3522
64	M	College graduate	every 3-6 mo	4College	1Every 3-6 mo	4	1	58.8235	43.4211	46.1538	1	0	0	1	0	1	1	0	1	0	0	5	45.4545	20	89.5749
70	M	some college	every 3-6 mo	3Some college	1Every 3-6 mo	3	1	82.3529	44.7368	38.4615	1	1	0	1	1	1	1	0	1	1	1	9	81.8182	19	83.1984
61	M	some college	every year	3Some college	2Every year	3	2	58.8235	43.4211	46.1538	1	1	0	0	1	1	1	0	1	1	1	8	72.7273	17	89.5749
40	M	High school	every 2-3 yrs	2High school	3Every 2-3 yr	2	3	64.7059	47.3684	50	1	0	0	0	0	1	1	0	1	1	1	6	54.5455	18	97.3684
										46.1538														19
80	F	High school	every 3-6 mo	2High school	1Every 3-6 mo	2	1	23.5294	39.4737	38.4615	1	1	0	1	0	1	1	0	1	0	1	7	63.6364	17	77.9352
42	M	College graduate	never, no insurance til recently	4College	5Never	4	5	88.2353	48.6842	42.3077	1	0	1	1	1	1	0	0	1	1	0	7	63.6364	19	90.9919
76	F	some college	when there is pain only	3Some college	4Only when pain	3	4	5.88235	1.31579	15.3846	0	0	0	0	0	1	0	0	0	0	0	1	9.09091	12	16.7004
47	F	College graduate	every 3-6 mo	4College	1Every 3-6 mo	4	1	64.7059	44.7368	34.6154	0	0	0	0	0	0	0	0	0	0	0	0	0	18	79.3522
58	F	College graduate	every 3-6 mo	4College	1Every 3-6 mo	4	1	94.1176	47.3684	46.1538	1	0	1	1	1	1	1	1	1	1	0	9	81.8182	19	93.5223
65	F	less than high school	every 3-6 mo	1Less than high school	1Every 3-6 mo	1	1	17.6471	6.57895	23.0769	1	1	0	1	0	1	1	0	1	1	1	8	72.7273	6	29.6559
66	M	some college	every 3-6 mo	3Some college	1Every 3-6 mo	3	1	70.5882	48.6842	42.3077	1	0	0	0	0	0	0	0	0	0	0	1	9.09091	18	90.9919
46	F	High school	when there is pain only	2High school	4Only when pain	2	4	17.6471	39.4737	30.7692	1	0	1	1	1	1	0	0	1	1	0	7	63.6364	10	70.2429
40	F	College graduate	every 3-6 mo	4College	1Every 3-6 mo	4	1	58.8235	43.4211	34.6154	1	1	1	1	1	1	0	0	1	1	0	8	72.7273	17	78.0364
75	M	High school	every 3-6 mo	2High school	1Every 3-6 mo	2	1	11.7647	31.5789	23.0769	0	0	0	0	0	0	0	0	0	0	1	1	9.09091	8	54.6559
69	M	College graduate	every 3-6 mo	4College	1Every 3-6 mo	4	1	47.0588	43.4211	46.1538	1	1	1	1	0	1	1	0	1	0	1	8	72.7273	18	89.5749
68	F	College graduate	every year	4College	2Every year	4	2	76.4706	47.3684	42.3077	1	1	0	1	0	1	1	0	1	1	1	8	72.7273	19	89.6761
56	F	some college	every 2-3 yrs	3Some college	3Every 2-3 yr	3	3	17.6471	39.4737	38.4615	1	0	0	0	0	0	0	0	0	0	0	1	9.09091	18	77.9352
55	M	College graduate	when there is pain only	4College	4Only when pain	4	4	41.1765	40.7895	50	1	1	1	1	0	1	1	0	1	1	0	8	72.7273	12	90.7895
73	F	High school	every 3-6 mo	2High school	1Every 3-6 mo	2	1	0	31.5789	26.9231	0	0	0	1	0	1	0	0	0	0	0	2	18.1818	17	58.502
65	F	High school	every 3-6 mo	2High school	1Every 3-6 mo	2	1	58.8235	43.4211	38.4615	1	1	1	1	0	1	1	0	1	1	0	8	72.7273	20	81.8826
60	F	High school	every year	2High school	2Every year	2	2	70.5882	44.7368	34.6154	1	1	1	1	1	1	0	0	1	1	0	8	72.7273	15	79.3522
68	F	some college	every 3-6 mo	3Some college	1Every 3-6 mo	3	1	94.1176	30.2632	34.6154	0	0	0	1	0	1	0	0	1	1	0	4	36.3636	5	64.8785
55	F	College graduate	every 3-6 mo	4College	1Every 3-6 mo	4	1	70.5882	44.7368	50	1	1	0	1	1	0	1	0	1	1	1	8	72.7273	18	94.7368
63	F	High school	every 3-6 mo	2High school	1Every 3-6 mo	2	1	64.7059	30.2632	30.7692	0	0	0	0	0	0	1	0	1	1	0	3	27.2727	17	61.0324
53	F	College graduate	every year	4College	2Every year	4	2	76.4706	44.7368	34.6154	1	0	0	1	1	1	1	0	1	0	1	7	63.6364	3	79.3522
65	F	College graduate	when there is pain only	4College	4Only when pain	4	4	82.3529	47.3684	38.4615	1	0	0	1	1	1	1	0	1	1	1	8	72.7273	19	85.83
64	M	College graduate	every 3-6 mo	4College	1Every 3-6 mo	4	1	47.0588	46.0526	46.1538	1	0	1	1	0	1	1	0	1	0	0	6	54.5455	16	92.2065
49	F	some college	every year	3Some college	2Every year	3	2	64.7059	48.6842	38.4615	1	1	1	1	1	1	1	0	1	1	0	9	81.8182	17	87.1457
55	F	College graduate	every 3-6 mo	4College	1Every 3-6 mo	4	1	76.4706	46.0526	50	1	1	1	1	0	1	0	0	1	0	0	6	54.5455	20	96.0526
73	F	High school	every 2-3 yrs	2High school	3Every 2-3 yr	2	3	52.9412	43.4211	30.7692	0	0	0	0	0	1	0	0	1	1	1	4	36.3636	13	74.1903
66	F	High school	every 3-6 mo	2High school	1Every 3-6 mo	2	1	58.8235	44.7368	30.7692	0	0	0	0	0	1	0	0	1	0	0	2	18.1818	7	75.5061
61	F	some college	every year	3Some college	2Every year	3	2	76.4706	31.5789	30.7692	1	0	0	0	0	0	0	0	0	0	0	1	9.09091	15	62.3482
78	F	some college	every 3-6 mo	3Some college	1Every 3-6 mo	3	1	58.8235	18.4211	42.3077	1	1	1	1	1	1	1	0	1	1	0	9	81.8182	17	60.7287
34	F	some college	when there is pain only	3Some college	4Only when pain	3	4	47.0588	46.0526	34.6154	1	1	0	1	1	1	1	0	1	0	0	7	63.6364	19	80.668
										42.3077														18
63	F	College graduate	when there is pain only	4College	4Only when pain	4	4	0	36.8421	42.3077	1	1	1	1	0	0	1	0	1	1	1	8	72.7273	18	79.1498
74	M	College graduate	every 3-6 mo	4College	1Every 3-6 mo	4	1	47.0588	36.8421	34.6154	1	0	0	0	0	0	0	0	0	0	0	1	9.09091	13	71.4575
34	M	College graduate	when there is pain only	4College	4Only when pain	4	4	82.3529	40.7895	38.4615	1	1	0	1	0	1	0	0	1	0	1	6	54.5455	19	79.251
74	F	High school	every 3-6 mo	2High school	1Every 3-6 mo	2	1	47.0588	44.7368	34.6154	0	0	1	1	0	1	0	0	0	0	0	3	27.2727	18	79.3522
88	M	High school	every 3-6 mo	2High school	1Every 3-6 mo	2	1	47.0588	40.7895	34.6154	1	0	1	1	0	1	1	0	1	0	1	7	63.6364	19	75.4049
56	F	some college	when there is pain only	3Some college	4Only when pain	3	4	58.8235	46.0526	50	1	0	0	1	0	1	0	0	0	1	0	4	36.3636	18	96.0526
48	F	some college	every year	3Some college	2Every year	3	2	41.1765	35.5263	42.3077														15	77.834
61	M	College graduate	every 3-6 mo	4College	1Every 3-6 mo	4	1	29.4118	46.0526	46.1538														14	92.2065
69	F	High school		2High school		2		29.4118	46.0526	34.6154														15	80.668
52	M	College grad	every year	4College	2Every year	4	2
								64.7059	46.0526	50														19	96.0526
32	F	College grad	every 2-3 yrs	4College	3Every 2-3 yr	4	3	64.7059	42.1053	46.1538														19	88.2591
22	M	College grad	every 3-6mo	4College	1Every 3-6 mo	4	1	58.8235	44.7368	42.3077														20	87.0445
54	F	some college	when there is pain only	3Some college	4Only when pain	3	4	0	39.4737	26.9231														18	66.3968
21	F	some college	every 3-6mo	3Some college	1Every 3-6 mo	3	1	64.7059	48.6842	42.3077	1	0	1	1	1	1	1	1	1	1	0	9	81.8182	20	90.9919
25	F	some college	every 3-6mo	3Some college	1Every 3-6 mo	3	1	64.7059	44.7368	42.3077	1	1	1	1	0	1	1	1	1	1	1	10	90.9091	20	87.0445
44	F	some college	every year	3Some college	2Every year	3	2	70.5882	43.4211	50														20	93.4211
75	M	some college	when there is pain only	3Some college	4Only when pain	3	4	29.4118	32.8947	30.7692														14	63.664
19	F	high school	when there is pain only	2High school	4Only when pain	2	4	23.5294	28.9474	30.7692														9	59.7166
70	F	high school	every 2-3 yrs	2High school	3Every 2-3 yr	2	3	0	35.5263	34.6154	1	1	1	1	0	0	0	0	1	1	1	7	63.6364	16	70.1417
51	M	College grad	every 2-3 yrs	4College	3Every 2-3 yr	4	3	47.0588	42.1053	46.1538														17	88.2591
51	F	College grad	every 3-6mo	4College	1Every 3-6 mo	4	1	100	46.0526	46.1538														18	92.2065
53	M	high school	when there is pain only	2High school	4Only when pain	2	4	82.3529	6.57895	34.6154	0	0	1	1	0	1	0	0	1	1	0	5	45.4545	18	41.1943
78	F	some college	every 3-6mo	3Some college	1Every 3-6 mo	3	1	0	40.7895	34.6154	0	0	0	0	0	0	0	0	0	0	0	0	0	9	75.4049
48	F	College grad	every 2-3 yrs	4College	3Every 2-3 yr	4	3	82.3529	44.7368	34.6154	1	1	1	1	1	1	1	0	1	1	0	9	81.8182	18	79.3522
66	M	some college	every 3-6mo	3Some college	1Every 3-6 mo	3	1	94.1176	39.4737	46.1538	1	1	1	1	0	1	1	0	1	0	0	7	63.6364	16	85.6275
	F	some college	every 3-6mo	3Some college	1Every 3-6 mo	3	1	64.7059	46.0526	38.4615	1	0	0	1	0	1	0	0	1	1	0	5	45.4545	17	84.5142
69	M	College grad	every 3-6mo	4College	1Every 3-6 mo	4	1	94.1176	48.6842	50	1	1	1	1	0	1	1	0	1	1	0	8	72.7273	20	98.6842
72	F	high school	every 3-6mo	2High school	1Every 3-6 mo	2	1		35.5263	34.6154	1	0	0	1	0	0	0	0	1	0	0	3	27.2727	16	70.1417
65	F	College grad	when there is pain only	4College	4Only when pain	4	4	23.5294	39.4737	42.3077	0	0	0	0	0	0	0	0	1	0	0	1	9.09091	11	81.7814
41	F	College grad	every year	4College	2Every year	4	2	58.8235	43.4211	42.3077	1	1	1	0	1	1	0	0	1	1	0	7	63.6364	18	85.7287
30	F	College grad	every 3-6mo	4College	1Every 3-6 mo	4	1	94.1176	46.0526	42.3077	1	0	1	1	0	1	0	1	1	1	1	8	72.7273	18	88.3603
62	M	some college	every 2-3 yrs	3Some college	3Every 2-3 yr	3	3	94.1176	43.4211	50	1	0	1	1	1	1	1	0	1	1	1	9	81.8182	18	93.4211
35	M	some college	every 3-6 mo	3Some college	1Every 3-6 mo	3	1	94.1176	47.3684	50	1	0	0	1	0	1	1	0	1	1	0	6	54.5455	20	97.3684
23	M	college	every 3-6 mo	4College	1Every 3-6 mo	4	1	88.2353	47.3684	50	1	0	1	1	1	1	1	0	1	1	1	9	81.8182	20	97.3684
67	M	college	every 3-6 mo	4College	1Every 3-6 mo	4	1	58.8235	47.3684	50	0	0	1	1	0	1	1	0	1	0	1	6	54.5455	19	97.3684
34	F	some college	every 2-3 yrs	3Some college	3Every 2-3 yr	3	3	47.0588	40.7895	30.7692	1	0	1	1	1	1	0	0	1	0	0	6	54.5455	14	71.5587
37	M	some college	every year	3Some college	2Every year	3	2	64.7059	46.0526	42.3077	1	0	1	1	1	1	0	0	1	1	1	8	72.7273	18	88.3603
34	M	college	when there is pain only	4College	4Only when pain	4	4	52.9412	44.7368	38.4615	1	1	1	1	1	1	1	1	1	1	0	10	90.9091	19	83.1984
64	M	college	every year	4College	2Every year	4	2	17.6471	30.2632	34.6154	1	0	0	1	0	0	0	0	1	0	0	3	27.2727	15	64.8785
71	M	college	every 2-3 yrs	4College	3Every 2-3 yr	4	3	58.8235	46.0526	38.4615	1	0	1	1	1	1	1	0	1	0	1	8	72.7273	20	84.5142
58	M	some college	every 3-6 mo	3Some college	1Every 3-6 mo	3	1	29.4118	36.8421	34.6154	0	0	0	0	0	0	0	0	0	0	0	0	0	14	71.4575
33	M	college	when there is pain only	4College	4Only when pain	4	4	100	44.7368	46.1538	1	0	0	1	0	1	0	0	1	1	1	6	54.5455	19	90.8907
70	M	some college	when there is pain only	3Some college	4Only when pain	3	4	23.5294		50	1	0	0	0	0	0	0	0	0	1	0	2	18.1818	18
68	M	college	every 2-3 yrs	4College	3Every 2-3 yr	4	3	52.9412	42.1053	46.1538	1	1	1	1	1	1	1	0	1	0	1	9	81.8182	11	88.2591
78	M	some college		3Some college		3		17.6471	36.8421	42.3077	1	0	1	1	0	0	0	0	0	1	0	4	36.3636	17	79.1498
61	M	college	every 2-3 yrs	4College	3Every 2-3 yr	4	3	82.3529	38.1579	46.1538	1	1	0	1	1	1	1	0	1	1	1	9	81.8182	18	84.3117
72	M	high school	every year	2High school	2Every year	2	2	17.6471	19.7368	23.0769	0	0	1	0	0	1	0	0	0	0	1	3	27.2727	12	42.8138
46	M	college	every 3-6 mo	4College	1Every 3-6 mo	4	1	88.2353	42.1053	34.6154	1	0	0	1	0	1	0	0	1	1	0	5	45.4545	14	76.7206
38	M	college	every 3-6 mo	4College	1Every 3-6 mo	4	1	52.9412	42.1053	38.4615	0	1	0	1	0	1	0	0	0	1	0	4	36.3636	16	80.5668
51	M	college	every 2-3 yrs	4College	3Every 2-3 yr	4	3	70.5882	44.7368	46.1538	1	1	1	1	0	0	1	0	1	0	0	6	54.5455	19	90.8907
36	M	college	every year	4College	2Every year	4	2	88.2353	50	50	1	1	1	1	1	1	1	1	1	1	1	11	100	19	100
24	M	college	every year	4College	2Every year	4	2	94.1176	48.6842	50	1	0	0	1	1	1	1	1	1	1	1	9	81.8182	20	98.6842
29	M	some college	when there is pain only	3Some college	4Only when pain	3	4	35.2941	43.4211	34.6154	1	0	0	1	0	1	0	0	1	1	1	6	54.5455	9	78.0364
28	M	some college	every year	3Some college	2Every year	3	2	88.2353	47.3684	38.4615	1	1	1	1	1	1	0	0	1	1	1	9	81.8182	19	85.83
36	M	college	every 2-3 yrs	4College	3Every 2-3 yr	4	3	58.8235	48.6842	46.1538	1	1	0	1	0	1	0	0	1	1	0	6	54.5455	15	94.8381
